# Supplementary material for: Plant-derived angiogenin fusion protein’s cytoprotective effect on trabecular meshwork damage induced by Benzalkonium chloride in mice
Source: PeerJ. 2020 May 22;8:e9084. doi: 10.7717/peerj.9084 (PMC7247531; doi:10.7717/peerj.9084)
Supplement: Supplemental Information 4 [file peerj-08-9084-s004.xlsx]

## Sheet: Sheet1
						2016-12-22				2016-12-27				2016-12-28				2016-12-29				2016-12-30				2017-01-03				2017-01-05				2017-01-13				2017-01-19				2017-01-20				2017-01-23
Cage	No.		1	2	3	Baseline	1	2	3		1	2	3	1 week	1	2	3		1	2	3		1	2	3		1	2	3	2 week	1	2	3	3 week	1	2	3	4 week	1	2	3		1	2	3
1	1	R	10	10	10	10				#DIV/0!	14	13	12	13													12	12	12	12	16	15	15	15.3333	15	15	15	15					15	15	15	15
1	2	R	10	13	10	11				#DIV/0!	10	9	11	10													10	10	10	10	14	14	16	14.6667	17	17	18	17.3333					15	15	15	15
1	3	R	10	11	10	10.3333	10	10	10		15	16	17	16	12	11	10		20	21	22		24	24	28					#DIV/0!				#DIV/0!				#DIV/0!								#DIV/0!
1	4	R	10	10	9	9.66667				#DIV/0!	10	12	9	10.3333													13	14	10	12.3333	15	15	14	14.6667	16	16	17	16.3333					15	16	16	15.6667
2	5	R	10	11	10	10.3333					12	12	13	12.3333													13	10	10	11	16	16	16	16				#DIV/0!	19	20	21	20				#DIV/0!
2	6	R	12	10	11	11				#DIV/0!	10	11	12	11	12	14	11		10	10	10		16	16	16					#DIV/0!				#DIV/0!				#DIV/0!				#DIV/0!				#DIV/0!
2	7	R	11	10	10	10.3333				#DIV/0!	13	11	10	11.3333													14	12	15	13.6667	16	15	15	15.3333				#DIV/0!	16	16	17	16.3333				#DIV/0!
3	8	R	11	11	11	11				#DIV/0!	11	12	11	11.3333													12	10	12	11.3333				#DIV/0!				#DIV/0!				#DIV/0!				#DIV/0!
3	9	R	12	11	11	11.3333				#DIV/0!	12	10	10	10.6667					12	12	13									#DIV/0!				#DIV/0!				#DIV/0!				#DIV/0!				#DIV/0!
3	10	R	11	11	11	11					12	11	12	11.6667					10	10	10									#DIV/0!				#DIV/0!				#DIV/0!				#DIV/0!				#DIV/0!
3	11	R	10	10	10	10				#DIV/0!	10	12	11	11													13	15	15	14.3333				#DIV/0!				#DIV/0!				#DIV/0!				#DIV/0!
4	12	R	10	10	10	10				#DIV/0!	10	10	10	10													10	11	11	10.6667	11	12	13	12	9	9	10	9.33333				#DIV/0!	11	11	11	11
4	13	R	11	11	10	10.6667				#DIV/0!	9	10	9	9.33333													10	10	10	10	12	12	13	12.3333	12	13	13	12.6667				#DIV/0!	11	12	12	11.6667
4	14	R	10	9	10	9.66667					10	10	8	9.33333													10	10	10	10	9	10	11	10	10	11	13	11.3333				#DIV/0!	11	12	13	12
5	15	R	11	10	10	10.3333				#DIV/0!	11	10	11	10.6667													10	10	13	11	11	10	11	10.6667				#DIV/0!	15	15	15	15				#DIV/0!
5	16	R	10	10	10	10				#DIV/0!	10	10	9	9.66667	8	9	9													#DIV/0!				#DIV/0!				#DIV/0!				#DIV/0!				#DIV/0!
5	17	R	10	10	9	9.66667				#DIV/0!	9	11	12	10.6667													10	10	11	10.3333	9	9	10	9.33333				#DIV/0!	13	15	14	14				#DIV/0!
6	18	R	10	11	12	11					11	11	10	10.6667													10	10	10	10				#DIV/0!				#DIV/0!				#DIV/0!				#DIV/0!
6	19	R	10	10	10	10				#DIV/0!	10	11	10	10.3333					10	12	11									#DIV/0!				#DIV/0!				#DIV/0!				#DIV/0!				#DIV/0!
6	20	R	9	9	10	9.33333				#DIV/0!	12	12	10	11.3333					13	12	12									#DIV/0!				#DIV/0!				#DIV/0!				#DIV/0!				#DIV/0!
6	21	R	10	10	10	10				#DIV/0!	10	12	11	11													10	12	13	11.6667				#DIV/0!				#DIV/0!				#DIV/0!				#DIV/0!
7	22	R	10	10	10	10					10	10	10	10													10	10	10	10	9	10	10	9.66667	11	12	12	11.6667				#DIV/0!	11	11	12	11.3333
7	23	R	9	8	9	8.66667				#DIV/0!	11	10	10	10.3333													10	10	10	10	10	9	9	9.33333	11	12	13	12				#DIV/0!	11	12	11	11.3333
7	24	R	9	9	8	8.66667				#DIV/0!	11	10	10	10.3333													10	10	11	10.3333	11	10	10	10.3333	12	12	12	12				#DIV/0!	11	12	13	12
8	25	R	9	9	10	9.33333				#DIV/0!	10	10	10	10													10	10	10	10	10	12	13	11.6667				#DIV/0!	11	11	11	11				#DIV/0!
8	26	R	10	11	10	10.3333					10	11	10	10.3333	9	9	10													#DIV/0!				#DIV/0!				#DIV/0!				#DIV/0!				#DIV/0!
8	27	R	9	9	9	9				#DIV/0!	9	10	12	10.3333													10	10	10	10	10	10	10	10				#DIV/0!	11	12	11	11.3333				#DIV/0!
9	28	R	9	8	8	8.33333				#DIV/0!	10	10	11	10.3333													10	10	10	10				#DIV/0!				#DIV/0!				#DIV/0!				#DIV/0!
9	29	R	10	10	9	9.66667				#DIV/0!	10	12	10	10.6667					10	9	10									#DIV/0!				#DIV/0!				#DIV/0!				#DIV/0!				#DIV/0!
9	30	R	10	9	10	9.66667					10	10	10	10					10	10	9									#DIV/0!				#DIV/0!				#DIV/0!				#DIV/0!				#DIV/0!
9	31	R	10	9	11	10				#DIV/0!	10	10	12	10.6667													10	10	10	10				#DIV/0!				#DIV/0!				#DIV/0!				#DIV/0!
1	1	L	10	8	8	8.66667				#DIV/0!	9	11	10	10													10	11	10	10.3333	9	10	8	9	10	10	11	10.3333				#DIV/0!	9	9	10	9.33333
1	2	L	10	9	12	10.3333				#DIV/0!	10	11	10	10.3333													8	8	9	8.33333	10	10	11	10.3333	10	10	10	10				#DIV/0!	10	10	10	10
1	3	L	10	10	9	9.66667	10	10	10		9	10	8	9	11	9	9		9	8	8		10	10	11					#DIV/0!				#DIV/0!				#DIV/0!				#DIV/0!				#DIV/0!
1	4	L	10	10	10	10				#DIV/0!	11	10	10	10.3333													10	10	10	10	11	10	11	10.6667	9	9	10	9.33333				#DIV/0!	10	10	11	10.3333
2	5	L	10	10	10	10				#DIV/0!	9	10	10	9.66667													9	10	10	9.66667	10	10	8	9.33333				#DIV/0!	10	10	10	10				#DIV/0!
2	6	L	11	10	10	10.3333				#DIV/0!	11	10	10	10.3333	9	8	8		9	8	8		10	10	11					#DIV/0!				#DIV/0!				#DIV/0!				#DIV/0!				#DIV/0!
2	7	L	10	10	9	9.66667					9	10	11	10													9	9	9	9	9	8	7	8				#DIV/0!	8	9	10	9				#DIV/0!
3	8	L	10	9	10	9.66667				#DIV/0!	10	10	10	10													10	10	9	9.66667				#DIV/0!				#DIV/0!				#DIV/0!				#DIV/0!
3	9	L	10	10	8	9.33333				#DIV/0!	10	11	11	10.6667					9	10	10									#DIV/0!				#DIV/0!				#DIV/0!				#DIV/0!				#DIV/0!
3	10	L	11	12	9	10.6667				#DIV/0!	10	9	10	9.66667					10	10	10									#DIV/0!				#DIV/0!				#DIV/0!				#DIV/0!				#DIV/0!
3	11	L	10	9	10	9.66667					10	10	11	10.3333													8	9	8	8.33333				#DIV/0!				#DIV/0!				#DIV/0!				#DIV/0!
4	12	L	10	10	10	10				#DIV/0!	10	9	10	9.66667													9	9	9	9	10	10	10	10	10	9	10	9.66667				#DIV/0!	10	10	9	9.66667
4	13	L	10	8	11	9.66667				#DIV/0!	10	10	10	10													10	10	10	10	11	11	10	10.6667	11	11	11	11				#DIV/0!	10	10	10	10
4	14	L	12	12	12	12				#DIV/0!	9	9	10	9.33333													10	10	10	10	8	9	9	8.66667	8	9	9	8.66667				#DIV/0!	11	10	9	10
5	15	L	10	10	10	10					9	11	9	9.66667													11	9	10	10	11	10	10	10.3333				#DIV/0!	9	9	10	9.33333				#DIV/0!
5	16	L	9	10	9	9.33333				#DIV/0!	8	9	10	9	9	9	10													#DIV/0!				#DIV/0!				#DIV/0!				#DIV/0!				#DIV/0!
5	17	L	8	8	8	8				#DIV/0!	9	10	11	10													11	11	10	10.6667	11	10	9	10				#DIV/0!	10	11	11	10.6667				#DIV/0!
6	18	L	10	12	10	10.6667				#DIV/0!	11	10	10	10.3333													10	10	9	9.66667				#DIV/0!				#DIV/0!				#DIV/0!				#DIV/0!
6	19	L	11	10	10	10.3333					11	10	10	10.3333					9	11	10									#DIV/0!				#DIV/0!				#DIV/0!				#DIV/0!				#DIV/0!
6	20	L	8	10	10	9.33333					10	10	10	10					11	10	9									#DIV/0!				#DIV/0!				#DIV/0!				#DIV/0!				#DIV/0!
6	21	L	10	12	10	10.6667					10	10	10	10													10	11	10	10.3333				#DIV/0!				#DIV/0!				#DIV/0!				#DIV/0!
7	22	L	9	9	9	9					9	9	9	9													10	9	10	9.66667	9	8	8	8.33333	9	10	10	9.66667				#DIV/0!	10	9	10	9.66667
7	23	L	9	10	10	9.66667					11	10	9	10													10	10	10	10	9	10	8	9	9	10	10	9.66667				#DIV/0!	10	10	11	10.3333
7	24	L	8	8	9	8.33333					10	11	10	10.3333													10	11	10	10.3333	11	10	10	10.3333	9	9	10	9.33333				#DIV/0!	11	10	9	10
8	25	L	11	10	10	10.3333					10	11	10	10.3333													11	11	11	11	8	9	10	9					10	9	8	9
8	26	L	10	9	10	9.66667					9	11	9	9.66667	10	8	8													#DIV/0!				#DIV/0!								#DIV/0!
8	27	L	11	11	10	10.6667					10	11	11	10.6667													9	9	9	9	10	11	11	10.6667					11	10	10	10.3333
9	28	L	9	10	10	9.66667					10	11	9														9	10	11
9	29	L	11	11	10	10.6667					10	10	9						10	9	9
9	30	L	11	10	9	10					10	9	11						10	10	10
9	31	L	11	11	10	10.6667					9	11	10														10	11	10

## Sheet: Sheet2
date	procedure
2016-12-27	#3 OD) polystyrene A/C injection 1st
2016-12-29	#3 OD) polystyrene A/C injection 2nd	#6 OD) polystyrene A/C injection 1st	sac #16 OD) 5 min / OS) 10 min
			sac #26 OD) 15 / OS) 20 min (fixation)
2016-12-30	sac #9, 10, 19, 20, 29, 30 (1wk EM)
2017-01-03	sac #3, 6 (functional) 10-15 min
2017-01-05	sac #8, 11, 18, 21, 28, 31 (2wks EM)
2017-01-20	sac #5, 7, 15, 17, 25, 27 (4wks EM)
2017-01-23	sac #1, 2, 4, 12, 13, 14, 22, 23, 24	#1, 12, 22 Green microbead injection

## Sheet: Sheet3
	2016-01-12	2016-01-18	2016-01-22	2016-01-29	2016-02-03	2016-02-05
	Baseline	POD#3	POD#1wk	POD#2wks	POD#3wks
1	12	10.6667	11.3333	9.66667	12.6667
2	12.3333	12.3333	13.3333	10.6667	10.6667
3	9.33333	11.3333	11.3333	10.3333	11.6667
etc	13	12.6667	13	11.6667	12
1	9.33333	10	11.3333	10	10
2	9.66667	10.6667	10.3333	9	10
3	8	12	10	10	10.3333
etc	8.33333	11.6667	12.3333	9.33333	11
4	12	13	15.6667	14	9.66667	10
5	14.3333	12.3333	14.6667	11.6667	10.6667	10.3333
6	15	12	12.3333	14.6667	12	10.6667
4	11.3333	15	17.3333	10.3333	9.33333	9.33333
5	8.33333	11	11	9.33333	9.33333	9.33333
6	11.3333	12.3333	12.3333	13.3333	11	10.6667
7	16	16.6667	16.6667	18.6667	15.6667	17
8	14	18	17.6667	18.3333	19.6667	17
9	10.3333	18.3333	18.3333	18.3333	19.6667	19.3333
10	15	13.3333	16.3333	15.3333
11	12.3333	13	16.6667	24
12	14.6667	14.6667	15	19.3333
13	12.3333	15.3333	16.6667
14	15	19	15.6667
15	12.3333	11.3333	16.6667
16	14.6667	18.3333
17	16.3333	10
18	14.6667	14.6667
7	13.3333	11.6667	14	11	11.3333	9
8	12.3333	12	11	10.3333	10.6667	10
9	10	10.6667	14.3333	11.3333	11	10.3333
10	10.3333	12	12.6667	10
11	12.3333	11.3333	11.3333	10
12	11.6667	14	13.3333	11
13	10.6667	13.6667	10.6667
14	11.6667	16	11.6667
15	10	10	11.3333
16	10.6667	13.3333
17	11.6667	10.3333
18	13	9.33333

## Sheet: 2015 IOP elevation model
	2015-09-01	2015-09-02	2015-09-03	2015-09-04	2015-09-05	2015-09-06	2015-09-07	2015-09-08	2015-09-09	2015-09-10	2015-09-16	2015-09-23	2015-09-30	2015-10-06	2015-10-13	2015-10-21	2015-10-28	2015-11-11	2015-11-25	2015-12-09	2015-12-23
	Baseline	POD#1	POD#2	POD#3	POD#4	POD#5	POD#6	POD#7	POD#8/1	POD#9/2	POD#17/8	POD#24/15	POD#31/22	POD#37/28	POD#44/35	POD#52/43	POD#59/50	POD#73/64	POD#87/78	POD#101/92	POD#115/106
1	7.33333	10.3333	8.66667	10.3333	10.6667	11.3333	10.3333	16.6667	13	9.33333	14.3333	12.3333
2	9.66667	10.3333	10.3333	13.3333	11.3333	10.3333	10.6667	15	10	10.6667	12	12	13	12.6667	11	17.6667	16.6667	26	11	16.3333	17
3	10	12.6667	12	15.6667	12	9.66667	9.66667	17	12.3333	11.3333	14.6667	14.6667	13.3333	17.6667	14.3333	18.3333	17.6667	19.6667	21.6667	17	14.3333
4	10.6667	11	9.66667	13.3333	12.6667	12	11.3333	13	11.3333	12	9.33333	16.3333	12	18.3333	16	18.3333	18	17.3333	12.6667	11.6667	17
5	15	10	13	16.6667	12.3333	10.6667	11	14.6667	10.6667	9.66667	13.3333	12.6667	12.3333	17.6667	18	20.6667	16.6667	22.6667	19	13.6667	10.6667
6	9.33333	10	10	10.3333	11	10.3333	11.3333	15	12	6.33333	10.3333	9.66667
7	10	12.3333	9.66667	10.3333	9.33333	12	12.3333	12.6667	18	9.33333	10.6667	9	9	10.6667	12.6667	10	15.6667	10.3333	9.66667	9.66667	12.3333
8	9	9	10.6667	10.6667	12.3333	12.3333	10.6667	15	8	11.3333	9.33333	11.3333	10.6667	10	15.3333	15.6667	16.6667	11.6667	13.6667	10.6667	12
9	11.6667	9.33333	9	10.3333	10.3333	10.6667	10.6667	9	7.66667	9.66667	11	11	11.3333	14	15.3333	13.3333	12.6667	15.3333	14	11	13
10	12	10.6667	9.66667	12.6667	11.3333	12.6667	13.3333	12.6667	8.33333	10.3333	11.6667	10	12	13	13	12.6667	16.6667	16.3333	13.6667	12	12
11	9.33333	10.6667	11.3333	14.6667	14.6667	11	9.66667	10.3333	17.3333	16	21.3333	18.3333	17.6667	21.3333	25.3333	23.3333	19	27.6667	26	15.3333	14.3333
12	10.3333	8.33333	10	14	13	10.6667	11.3333	13	16.3333	9	13.6667	16.3333	18.3333	21	23.3333	20.3333	25.6667	29.3333	23	10.6667	19.6667
13	11	14.6667	10	13.3333	12.3333	11.3333	10.6667	12	17.3333	9.66667	14	16.3333	17.3333	23.3333	24	20.3333	14	28	23.3333	15.3333	20.3333
14	8.33333	12	10.3333	12	15.6667	13	12.6667	10.3333	14	15.3333	16	16.3333	17.6667	21.6667	22	28	21.3333	26	28	16.3333	16
15	14	14.6667	12.6667	13.3333	12.6667	9.66667	10.3333	12	11.6667	11	12.3333	10.3333	15.6667	17.6667	24.3333	22.6667	21	25.6667	22.6667	14.3333	13
16	10	10.3333	12	9.66667	9	10.3333	11.6667	9	16	13	11.6667	13.6667	12.6667	13	18	12	11.6667	19.6667	13.3333	11.6667	13
17	9.66667	12	12.6667	11	16	12.3333	12	11.6667	14	12.3333	12.6667	9.33333	11.6667	13	17.6667	14.3333	11.3333	14	13.6667	10.6667	11
18	15.6667	13.3333	10.6667	10.6667	13.3333	11.6667	11.3333	9.66667	15	8.66667	11.6667	10.6667	13.3333	14.6667	19	11.3333	15.3333	18	14.6667	8	13.3333
19	9	12.6667	10.3333	10	10	11.3333	15.6667	9.33333	11.6667	8.33333	10.6667	12.6667	9.66667	10.3333	18.6667	14.3333	16	21	17.6667	10	10.3333
20	15	12	9.66667	11	9.66667	10.3333	12	11.6667	10	10	8.33333	12.3333	9.66667	11.6667	13.3333	12.6667	15.6667	19.3333	11.6667	8.33333	11.3333
21	12.3333	9.66667	8.66667	11.3333	18.6667	11	10	13	14	10.6667	18	17.6667	14.6667	20	20.6667	20	24.6667	30	22.3333	25.6667	23
22	11.6667	10.3333	11.6667	15.6667	14.3333	11.3333	10.3333	10.6667	14.6667	14.3333	12.6667	18.6667	20.6667	20	22	23	23.6667	34.3333	19.6667	14.6667	12.6667
23	11.6667	9	9.66667	10.3333	13.6667	11.6667	10.6667	16	14.3333	19	17	21	15.6667	19.6667	22.6667	23	21	32	25.3333	19.6667	18.6667
24	11.3333	14	14	17	11.3333	12	10.3333	16	17.3333	18	34.3333	16.3333	16	20	21	24.3333	22	25.3333	23	11.3333	16.6667
25	9.33333	13.6667	12.3333	10.3333	10	12	10.6667	16	16	13.3333	14.6667	19.3333	15.3333	20	19.3333	20	25	20.3333	15.6667	14	20.3333
26	11	11.6667	8.33333	10	12.6667	12.6667	11	9.66667	13	11	11.6667	10.6667	10	16	16	12.6667	13.3333	21	14.6667	10.6667	13.3333
27	12.6667	12.3333	10.3333	9.33333	11.6667	12	13.3333	13	14.3333	8.66667	14.3333	9	13	14	17	14.3333	19.3333	19.6667	14.3333	10.3333	12.3333
28	13	12.6667	10	10.3333	10.6667	11	12	9.66667	10	14	12	10	9.33333	13.3333	11.3333	15	14.6667	18	14.3333	8.66667	17
29	11.3333	10.6667	9.66667	9.33333	10.3333	11.6667	11.3333	9.66667	13	12	10	8.33333	13.6667	11	14.6667	15	12.3333	17.6667	13.6667	9	11.6667
30	10.3333	13	10.3333	12.6667	12.6667	13.3333	11.3333	16	12.3333	11.6667	13	12.6667	11.6667	19.3333	14.6667	16	15.3333	22.3333	15.3333	11	11.3333
